# Supplementary material for: Direct activation of HSF1 by macromolecular crowding and misfolded proteins
Source: PLoS One. 2024 Nov 4;19(11):e0312524. doi: 10.1371/journal.pone.0312524 (PMC11534217; doi:10.1371/journal.pone.0312524)
Supplement: S5 File — (TXT) [file pone.0312524.s010.txt]

LOCUS       0756-pLenti-N-mC       10270 bp    DNA     circular     17-AUG-2023
FEATURES             Location/Qualifiers
     promoter        1..410
                     /note="RSV/5' LTR hybrid promoter: bases 1-410"
     promoter        1..229
                     /note="RSV promoter"
     LTR             230..410
                     /note="HIV-1 5' LTR"
     misc_feature    520..520
                     /note="5' splice donor: base 520"
     misc_feature    521..565
                     /note="HIV-1 psi ('1') packa9in9 si9nal"
     misc_binding    1075..1308
                     /note="HIV-1 Rev response element (RRE)"
     misc_feature    1656..1656
                     /note="3' splice acceptor"
     misc_feature    1684..1684
                     /note="3' splice acceptor"
     intron          521..1683
                     /note="Intron"
     enhancer        1801..1923
                     /note="cPPT"
     promoter        1935..2519
                     /note="CMV promoter"
     C_region        5002..5043
                     /note="V5 epitope"
     enhancer        5062..5659
                     /note="WPRE"
     promoter        5670..5978
                     /note="SV40 promoter"
     LTR             6790..7024
                     /note="deltaU3-3' LTR"
     LTR             6790..6843
                     /note="delta U3"
     LTR             6844..7024
                     /note="3'LTR"
     polyA_signal    7096..7227
                     /note="SV40 polyadenylation signal"
     promoter        8086..8184
                     /note="bla promoter"
     gene            8185..9045
                     /note="Ampicillin (bla) resistance gene"
     rep_origin      9190..9863
                     /note="pUC origin"
     TATA_signal     2437..2443
                     /note="TATA Box"
     misc_signal     2466..2472
                     /note="Inr"
     misc_signal     2499..2503
                     /note="DPE"
     RBS             2548..2553
                     /note="RBS"
     primer_bind     3274..3287
                     /note="AttR1-F"
     promoter        6032..6099
                     /label=EM7_promoter
                     /translation="VLTINHRHSISA.YNTTR.GTK"
     gene            6100..6699
                     /dnas_title="puro (variant)"
                     /label=puro (variant)
                     /gene="puro (variant)"
                     /translation="MTEYKPTVRLATRDDVPRAVRTLAAAFADYPATRHTVDPDRHIE
                     RVTELQELFLTRVGLDIGKVWVADDGAAVAVWTTPESVEAGAVFAEIGPRMAELSGSR
                     LAAQQQMEGLLAPHRPKEPAWFLATVGVSPDHQGKGLGSAVVLPGVEAAERAGVPAFL
                     ETSAPRNLPFYERLGFTVTADVEVPEGPRTWCMTRKPGA"
     CDS             6100..6699
                     /label=ORF frame 3
                     /translation="MTEYKPTVRLATRDDVPRAVRTLAAAFADYPATRHTVDPDRHIE
                     RVTELQELFLTRVGLDIGKVWVADDGAAVAVWTTPESVEAGAVFAEIGPRMAELSGSR
                     LAAQQQMEGLLAPHRPKEPAWFLATVGVSPDHQGKGLGSAVVLPGVEAAERAGVPAFL
                     ETSAPRNLPFYERLGFTVTADVEVPEGPRTWCMTRKPGA"
     gene            2566..3270
                     /dnas_title="mCherry"
                     /label=mCherry
                     /gene="mCherry"
                     /translation="VSKGEEDNMAIIKEFMRFKVHMEGSVNGHEFEIEGEGEGRPYEG
                     TQTAKLKVTKGGPLPFAWDILSPQFMYGSKAYVKHPADIPDYLKLSFPEGFKWERVMN
                     FEDGGVVTVTQDSSLQDGEFIYKVKLRGTNFPSDGPVMQKKTMGWEASSERMYPEDGA
                     LKGEIKQRLKLKDGGHYDAEVKTTYKAKKPVQLPGAYNVNIKLDITSHNEDYTIVEQY
                     ERAEGRHSTGGMDELYK"
     misc_feature    2743..2796
                     /label=Q66M (mCherry)
                     /translation="FAWDILSPQFMYGSKAYV"
     source          1..10270
                     /dnas_title="0756-pLenti-N-mCherry-rbs-HSF1-wt-Puro"
     misc_feature    3307..3333
                     /note="TEV"
     CDS             3334..4923
                     /dnas_title="HSF1"
                     /gene="HSF1"
                     /gene_synonym="HSTF1"
                     /note="HSF 1; HSTF 1"
                     /codon_start=1
                     /product="heat shock factor protein 1"
                     /protein_id="NP_005517.1"
                     /db_xref="GI:5031767"
                     /db_xref="CCDS:CCDS6419.1"
                     /db_xref="GeneID:3297"
                     /db_xref="HGNC:5224"
                     /db_xref="HPRD:00778"
                     /db_xref="MIM:140580"
                     /translation="MDLPVGPGAAGPSNVPAFLTKLWTLVSDPDTDALICWSPSGNSF
                     HVFDQGQFAKEVLPKYFKHNNMASFVRQLNMYGFRKVVHIEQGGLVKPERDDTEFQHP
                     CFLRGQEQLLENIKRKVTSVSTLKSEDIKIRQDSVTKLLTDVQLMKGKQECMDSKLLA
                     MKHENEALWREVASLRQKHAQQQKVVNKLIQFLISLVQSNRILGVKRKIPLMLNDSGS
                     AHSMPKYSRQFSLEHVHGSGPYSAPSPAYSSSSLYAPDAVASSGPIISDITELAPASP
                     MASPGGSIDERPLSSSPLVRVKEEPPSPPQSPRVEEASPGRPSSVDTLLSPTALIDSI
                     LRESEPAPASVTALTDARGHTDTEGRPPSPPPTSTPEKCLSVACLDKNELSDHLDAMD
                     SNLDNLQTMLSSHGFSVDTSALLDLFSPSVTVPDMSLPDLDSSLASIQELLSPQEPPR
                     PPEAENSSPDSGKQLVHYTAQPLFLLDPGSVDTGSNDLPVLFELGEGSYFSEGDGFAE
                     DPTISLLTGSEPPKAKDPTVS"
     exon            3451..3559
                     /dnas_title="HSF1"
                     /gene="HSF1"
                     /gene_synonym="HSTF1"
                     /inference="alignment:Splign"
                     /number=2
     exon            3560..3696
                     /dnas_title="HSF1"
                     /gene="HSF1"
                     /gene_synonym="HSTF1"
                     /inference="alignment:Splign"
                     /number=3
     CDS             3376..3693
                     /note="DBD"
                     /translation="VPAFLTKLWTLVSDPDTDALICWSPSGNSFHVFDQGQFAKEVLP
                     KYFKHNNMASFVRQLNMYGFRKVVHIEQGGLVKPERDDTEFQHPCFLRGQEQLLENIK
                     RKVT"
     exon            3334..3450
                     /dnas_title="HSF1"
                     /gene="HSF1"
                     /gene_synonym="HSTF1"
                     /inference="alignment:Splign"
                     /number=1
     misc_feature    3694..3696
                     /dnas_title="HSF1"
                     /gene="HSF1"
                     /gene_synonym="HSTF1"
                     /experiment="experimental evidence, no additional details
                     recorded"
                     /note="Phosphoserine, by MAPKAPK2; propagated from
                     UniProtKB/Swiss-Prot (Q00613.1); phosphorylation site"
     misc_feature    3721..3942
                     /dnas_title="HRA-B Uniprot"
                     /gene="HSF1"
                     /gene_synonym="HSTF1"
                     /experiment="experimental evidence, no additional details
                     recorded"
                     /note="propagated from UniProtKB/Swiss-Prot (Q00613.1);
                     Region: Hydrophobic repeat HR-A/B"
     misc_feature    3757..3759
                     /dnas_title="HSF1"
                     /gene="HSF1"
                     /gene_synonym="HSTF1"
                     /experiment="experimental evidence, no additional details
                     recorded"
                     /note="Phosphothreonine, by CK2; propagated from
                     UniProtKB/Swiss-Prot (Q00613.1); phosphorylation site"
     misc_feature    3994..4263
                     /dnas_title="HSF1"
                     /gene="HSF1"
                     /gene_synonym="HSTF1"
                     /experiment="experimental evidence, no additional details
                     recorded"
                     /note="propagated from UniProtKB/Swiss-Prot (Q00613.1);
                     Region: Regulatory domain"
     misc_feature    4021..4023
                     /dnas_title="HSF1"
                     /gene="HSF1"
                     /gene_synonym="HSTF1"
                     /experiment="experimental evidence, no additional details
                     recorded"
                     /note="Phosphoserine; propagated from
                     UniProtKB/Swiss-Prot (Q00613.1); phosphorylation site"
     exon            3697..3821
                     /dnas_title="HSF1"
                     /gene="HSF1"
                     /gene_synonym="HSTF1"
                     /inference="alignment:Splign"
                     /number=4
     exon            3822..3897
                     /dnas_title="HSF1"
                     /gene="HSF1"
                     /gene_synonym="HSTF1"
                     /inference="alignment:Splign"
                     /number=5
     exon            3898..3959
                     /dnas_title="HSF1"
                     /gene="HSF1"
                     /gene_synonym="HSTF1"
                     /inference="alignment:Splign"
                     /number=6
     exon            3960..4056
                     /dnas_title="HSF1"
                     /gene="HSF1"
                     /gene_synonym="HSTF1"
                     /inference="alignment:Splign"
                     /number=7
     exon            4057..4193
                     /dnas_title="HSF1"
                     /gene="HSF1"
                     /gene_synonym="HSTF1"
                     /inference="alignment:Splign"
                     /number=8
     misc_feature    3666..3687
                     /note="HSF1-midF"
     misc_feature    3994..4278
                     /note="RD deletion"
     misc_feature    3974..3993
                     /note="HSF1-fusion-1-F"
     misc_feature    3892..3936
                     /note="Deletion HR2"
     CDS             3691..3987
                     /note="Cloned HR-A/B"
                     /translation="TSVSTLKSEDIKIRQDSVTKLLTDVQLMKGKQECMDSKLLAMKH
                     ENEALWREVASLRQKHAQQQKVVNKLIQFLISLVQSNRILGVKRKIPLMLNDSGS"
     misc_feature    4207..4209
                     /dnas_title="HSF1"
                     /gene="HSF1"
                     /gene_synonym="HSTF1"
                     /experiment="experimental evidence, no additional details
                     recorded"
                     /note="Phosphoserine; propagated from
                     UniProtKB/Swiss-Prot (Q00613.1); phosphorylation site"
     misc_feature    4240..4242
                     /dnas_title="HSF1"
                     /gene="HSF1"
                     /gene_synonym="HSTF1"
                     /experiment="experimental evidence, no additional details
                     recorded"
                     /note="Phosphoserine; propagated from
                     UniProtKB/Swiss-Prot (Q00613.1); phosphorylation site"
     misc_feature    4252..4254
                     /dnas_title="HSF1"
                     /gene="HSF1"
                     /gene_synonym="HSTF1"
                     /experiment="experimental evidence, no additional details
                     recorded"
                     /note="Phosphoserine; propagated from
                     UniProtKB/Swiss-Prot (Q00613.1); phosphorylation site"
     misc_feature    4273..4275
                     /dnas_title="HSF1"
                     /gene="HSF1"
                     /gene_synonym="HSTF1"
                     /experiment="experimental evidence, no additional details
                     recorded"
                     /note="Phosphoserine; propagated from
                     UniProtKB/Swiss-Prot (Q00613.1); phosphorylation site"
     misc_feature    4300..4302
                     /dnas_title="HSF1"
                     /gene="HSF1"
                     /gene_synonym="HSTF1"
                     /experiment="experimental evidence, no additional details
                     recorded"
                     /note="Phosphothreonine; propagated from
                     UniProtKB/Swiss-Prot (Q00613.1); phosphorylation site"
     misc_feature    4309..4311
                     /dnas_title="HSF1"
                     /gene="HSF1"
                     /gene_synonym="HSTF1"
                     /experiment="experimental evidence, no additional details
                     recorded"
                     /note="Phosphoserine; propagated from
                     UniProtKB/Swiss-Prot (Q00613.1); phosphorylation site"
     misc_feature    4363..4365
                     /dnas_title="HSF1"
                     /gene="HSF1"
                     /gene_synonym="HSTF1"
                     /experiment="experimental evidence, no additional details
                     recorded"
                     /note="Phosphoserine; propagated from
                     UniProtKB/Swiss-Prot (Q00613.1); phosphorylation site"
     misc_feature    4420..4422
                     /dnas_title="HSF1"
                     /gene="HSF1"
                     /gene_synonym="HSTF1"
                     /experiment="experimental evidence, no additional details
                     recorded"
                     /note="Phosphoserine; propagated from
                     UniProtKB/Swiss-Prot (Q00613.1); phosphorylation site"
     misc_feature    4444..4920
                     /dnas_title="HSF1"
                     /gene="HSF1"
                     /gene_synonym="HSTF1"
                     /experiment="experimental evidence, no additional details
                     recorded"
                     /note="propagated from UniProtKB/Swiss-Prot (Q00613.1);
                     Region: Transactivation domain"
     misc_feature    4483..4560
                     /dnas_title="HSF1"
                     /gene="HSF1"
                     /gene_synonym="HSTF1"
                     /experiment="experimental evidence, no additional details
                     recorded"
                     /note="propagated from UniProtKB/Swiss-Prot (Q00613.1);
                     Region: Hydrophobic repeat HR-C"
     misc_feature    4567..4593
                     /dnas_title="HSF1"
                     /gene="HSF1"
                     /gene_synonym="HSTF1"
                     /experiment="experimental evidence, no additional details
                     recorded"
                     /note="propagated from UniProtKB/Swiss-Prot (Q00613.1);
                     Region: 9aaTAD"
     misc_feature    4588..4590
                     /dnas_title="HSF1"
                     /gene="HSF1"
                     /gene_synonym="HSTF1"
                     /experiment="experimental evidence, no additional details
                     recorded"
                     /note="Phosphoserine; propagated from
                     UniProtKB/Swiss-Prot (Q00613.1); phosphorylation site"
     exon            4194..4475
                     /dnas_title="HSF1"
                     /gene="HSF1"
                     /gene_synonym="HSTF1"
                     /inference="alignment:Splign"
                     /number=9
     exon            4476..4581
                     /dnas_title="HSF1"
                     /gene="HSF1"
                     /gene_synonym="HSTF1"
                     /inference="alignment:Splign"
                     /number=10
     exon            4582..4647
                     /dnas_title="HSF1"
                     /gene="HSF1"
                     /gene_synonym="HSTF1"
                     /inference="alignment:Splign"
                     /number=11
     misc_feature    complement(4552..4573)
                     /note="HSF1-midR"
     misc_feature    4279..4295
                     /note="HSF1-fusion-2F"
     misc_feature    4663..4665
                     /dnas_title="HSF1"
                     /gene="HSF1"
                     /gene_synonym="HSTF1"
                     /experiment="experimental evidence, no additional details
                     recorded"
                     /note="Phosphoserine; propagated from
                     UniProtKB/Swiss-Prot (Q00613.1); phosphorylation site"
     exon            4648..4717
                     /dnas_title="HSF1"
                     /gene="HSF1"
                     /gene_synonym="HSTF1"
                     /inference="alignment:Splign"
                     /number=12
     exon            4718..4923
                     /dnas_title="HSF1"
                     /gene="HSF1"
                     /gene_synonym="HSTF1"
                     /inference="alignment:Splign"
                     /number=13
     misc_feature    4925..4949
                     /note="AttB2"
     misc_feature    3280..3304
                     /note="AttB1"
ORIGIN      
        1 AATGTAGTCT TATGCAATAC TCTTGTAGTC TTGCAACATG GTAACGATGA GTTAGCAACA
       61 TGCCTTACAA GGAGAGAAAA AGCACCGTGC ATGCCGATTG GTGGAAGTAA GGTGGTACGA
      121 TCGTGCCTTA TTAGGAAGGC AACAGACGGG TCTGACATGG ATTGGACGAA CCACTGAATT
      181 GCCGCATTGC AGAGATATTG TATTTAAGTG CCTAGCTCGA TACATAAACG GGTCTCTCTG
      241 GTTAGACCAG ATCTGAGCCT GGGAGCTCTC TGGCTAACTA GGGAACCCAC TGCTTAAGCC
      301 TCAATAAAGC TTGCCTTGAG TGCTTCAAGT AGTGTGTGCC CGTCTGTTGT GTGACTCTGG
      361 TAACTAGAGA TCCCTCAGAC CCTTTTAGTC AGTGTGGAAA ATCTCTAGCA GTGGCGCCCG
      421 AACAGGGACT TGAAAGCGAA AGGGAAACCA GAGGAGCTCT CTCGACGCAG GACTCGGCTT
      481 GCTGAAGCGC GCACGGCAAG AGGCGAGGGG CGGCGACTGG TGAGTACGCC AAAAATTTTG
      541 ACTAGCGGAG GCTAGAAGGA GAGAGATGGG TGCGAGAGCG TCAGTATTAA GCGGGGGAGA
      601 ATTAGATCGC GATGGGAAAA AATTCGGTTA AGGCCAGGGG GAAAGAAAAA ATATAAATTA
      661 AAACATATAG TATGGGCAAG CAGGGAGCTA GAACGATTCG CAGTTAATCC TGGCCTGTTA
      721 GAAACATCAG AAGGCTGTAG ACAAATACTG GGACAGCTAC AACCATCCCT TCAGACAGGA
      781 TCAGAAGAAC TTAGATCATT ATATAATACA GTAGCAACCC TCTATTGTGT GCATCAAAGG
      841 ATAGAGATAA AAGACACCAA GGAAGCTTTA GACAAGATAG AGGAAGAGCA AAACAAAAGT
      901 AAGACCACCG CACAGCAAGC GGCCGCTGAT CTTCAGACCT GGAGGAGGAG ATATGAGGGA
      961 CAATTGGAGA AGTGAATTAT ATAAATATAA AGTAGTAAAA ATTGAACCAT TAGGAGTAGC
     1021 ACCCACCAAG GCAAAGAGAA GAGTGGTGCA GAGAGAAAAA AGAGCAGTGG GAATAGGAGC
     1081 TTTGTTCCTT GGGTTCTTGG GAGCAGCAGG AAGCACTATG GGCGCAGCGT CAATGACGCT
     1141 GACGGTACAG GCCAGACAAT TATTGTCTGG TATAGTGCAG CAGCAGAACA ATTTGCTGAG
     1201 GGCTATTGAG GCGCAACAGC ATCTGTTGCA ACTCACAGTC TGGGGCATCA AGCAGCTCCA
     1261 GGCAAGAATC CTGGCTGTGG AAAGATACCT AAAGGATCAA CAGCTCCTGG GGATTTGGGG
     1321 TTGCTCTGGA AAACTCATTT GCACCACTGC TGTGCCTTGG AATGCTAGTT GGAGTAATAA
     1381 ATCTCTGGAA CAGATTTGGA ATCACACGAC CTGGATGGAG TGGGACAGAG AAATTAACAA
     1441 TTACACAAGC TTAATACACT CCTTAATTGA AGAATCGCAA AACCAGCAAG AAAAGAATGA
     1501 ACAAGAATTA TTGGAATTAG ATAAATGGGC AAGTTTGTGG AATTGGTTTA ACATAACAAA
     1561 TTGGCTGTGG TATATAAAAT TATTCATAAT GATAGTAGGA GGCTTGGTAG GTTTAAGAAT
     1621 AGTTTTTGCT GTACTTTCTA TAGTGAATAG AGTTAGGCAG GGATATTCAC CATTATCGTT
     1681 TCAGACCCAC CTCCCAACCC CGAGGGGACC CGACAGGCCC GAAGGAATAG AAGAAGAAGG
     1741 TGGAGAGAGA GACAGAGACA GATCCATTCG ATTAGTGAAC GGATCTCGAC GGTATCGGTT
     1801 AACTTTTAAA AGAAAAGGGG GGATTGGGGG GTACAGTGCA GGGGAAAGAA TAGTAGACAT
     1861 AATAGCAACA GACATACAAA CTAAAGAATT ACAAAAACAA ATTACAAAAA TTCAAAATTT
     1921 TATCGATAAG CTTGGGAGTT CCGCGTTACA TAACTTACGG TAAATGGCCC GCCTGGCTGA
     1981 CCGCCCAACG ACCCCCGCCC ATTGACGTCA ATAATGACGT ATGTTCCCAT AGTAACGCCA
     2041 ATAGGGACTT TCCATTGACG TCAATGGGTG GAGTATTTAC GGTAAACTGC CCACTTGGCA
     2101 GTACATCAAG TGTATCATAT GCCAAGTACG CCCCCTATTG ACGTCAATGA CGGTAAATGG
     2161 CCCGCCTGGC ATTATGCCCA GTACATGACC TTATGGGACT TTCCTACTTG GCAGTACATC
     2221 TACGTATTAG TCATCGCTAT TACCATGGTG ATGCGGTTTT GGCAGTACAT CAATGGGCGT
     2281 GGATAGCGGT TTGACTCACG GGGATTTCCA AGTCTCCACC CCATTGACGT CAATGGGAGT
     2341 TTGTTTTGGC ACCAAAATCA ACGGGACTTT CCAAAATGTC GTAACAACTC CGCCCCATTG
     2401 ACGCAAATGG GCGGTAGGCG TGTACGGTGG GAGGTCTATA TAAGCAGAGC TCGTTTAGTG
     2461 AACCGTCAGA TCGCCTGGAG ACGCCATCCA CGCTGTTTTG ACCTCCATAG AAGACACCGA
     2521 CTCTAGAGGA TCCACTAGTC CAGTGTGAGG AGGAGTGGCA CCATGGTGAG CAAGGGCGAG
     2581 GAGGATAACA TGGCCATCAT CAAGGAGTTC ATGCGCTTCA AGGTGCACAT GGAGGGCTCC
     2641 GTGAACGGCC ACGAGTTCGA GATCGAGGGC GAGGGCGAGG GCCGCCCCTA CGAGGGCACC
     2701 CAGACCGCCA AGCTGAAGGT GACCAAGGGT GGCCCCCTGC CCTTCGCCTG GGACATCCTG
     2761 TCCCCTCAGT TCATGTACGG CTCCAAGGCC TACGTGAAGC ACCCCGCCGA CATCCCCGAC
     2821 TACTTGAAGC TGTCCTTCCC CGAGGGCTTC AAGTGGGAGC GCGTGATGAA CTTCGAGGAC
     2881 GGCGGCGTGG TGACCGTGAC CCAGGACTCC TCCCTGCAGG ACGGCGAGTT CATCTACAAG
     2941 GTGAAGCTGC GCGGCACCAA CTTCCCCTCC GACGGCCCCG TAATGCAGAA GAAGACCATG
     3001 GGCTGGGAGG CCTCCTCCGA GCGGATGTAC CCCGAGGACG GCGCCCTGAA GGGCGAGATC
     3061 AAGCAGAGGC TGAAGCTGAA GGACGGCGGC CACTACGACG CTGAGGTCAA GACCACCTAC
     3121 AAGGCCAAGA AGCCCGTGCA GCTGCCCGGC GCCTACAACG TCAACATCAA GTTGGACATC
     3181 ACCTCCCACA ACGAGGACTA CACCATCGTG GAACAGTACG AACGCGCCGA GGGCCGCCAC
     3241 TCCACCGGCG GCATGGACGA GCTGTACAAG agcGGCAGCA CAAGTTTGTA CAAAAAAGCA
     3301 GGCTTCGGCT CTGAGAACCT GTACTTCCAG AGCatggatc tgcccgtggg ccccggcgcg
     3361 gcggggccca gcaacgtccc ggccttcctg accaagctgt ggaccctcgt gagcgacccg
     3421 gacaccgacg cgctcatctg ctggagcccg agcgggaaca gcttccacgt gttcgaccag
     3481 ggccagtttg ccaaggaggt gctgcccaag tacttcaagc acaacaacat ggccagcttc
     3541 gtgcggcagc tcaacatgta tggcttccgg aaagtggtcc acatcgagca gggcggcctg
     3601 gtcaagccag agagagacga cacggagttc cagcacccat gcttcctgcg tggccaggag
     3661 cagctccttg agaacatcaa gaggaaagtg accagtgtgt ccaccctgaa gagtgaagac
     3721 ataaagatcc gccaggacag cgtcaccaag ctgctgacgg acgtgcagct gatgaagggg
     3781 aagcaggagt gcatggactc caagctcctg gccatgaagc atgagaatga ggctctgtgg
     3841 cgggaggtgg ccagccttcg gcagaagcat gcccagcaac agaaagtcgt caacaagctc
     3901 attcagttcc tgatctcact ggtgcagtca aaccggatcc tgggggtgaa gagaaagatc
     3961 cccctgatgc tgaacgacag tggctcagca cattccatgc ccaagtatag ccggcagttc
     4021 tccctggagc acgtccacgg ctcgggcccc tactcggccc cctccccagc ctacagcagc
     4081 tccagcctct acgcccctga tgctgtggcc agctctggac ccatcatctc cgacatcacc
     4141 gagctggctc ctgccagccc catggcctcc cccggcggga gcatagacga gaggccccta
     4201 tccagcagcc ccctggtgcg tgtcaaggag gagcccccca gcccgcctca gagcccccgg
     4261 gtagaggagg cgagtcccgg gcgcccatct tccgtggaca ccctcttgtc cccgaccgcc
     4321 ctcattgact ccatcctgcg ggagagtgaa cctgcccccg cctccgtcac agccctcacg
     4381 gacgccaggg gccacacgga caccgagggc cggcctccct cccccccgcc cacctccacc
     4441 cctgaaaagt gcctcagcgt agcctgcctg gacaagaatg agctcagtga ccacttggat
     4501 gctatggact ccaacctgga taacctgcag accatgctga gcagccacgg cttcagcgtg
     4561 gacaccagtg ccctgctgga cctgttcagc ccctcggtga ccgtgcccga catgagcctg
     4621 cctgaccttg acagcagcct ggccagtatc caagagctcc tgtctcccca ggagcccccc
     4681 aggcctcccg aggcagagaa cagcagcccg gattcaggga agcagctggt gcactacaca
     4741 gcgcagccgc tgttcctgct ggaccccggc tccgtggaca ccgggagcaa cgacctgccg
     4801 gtgctgtttg agctgggaga gggctcctac ttctccgaag gggacggctt cgccgaggac
     4861 cccaccatct ccctgctgac aggctcggag cctcccaaag ccaaggaccc cactgtctcc
     4921 tagAACCCAG CTTTCTTGTA CAAAGTGGTT GATATCCAGC ACAGTGGCGG CCGCTCGAGT
     4981 CTAGAGGGCC CGCGGTTCGA AGGTAAGCCT ATCCCTAACC CTCTCCTCGG TCTCGATTCT
     5041 ACGCGTACCG GTTAGTAATG ATCGACAATC AACCTCTGGA TTACAAAATT TGTGAAAGAT
     5101 TGACTGGTAT TCTTAACTAT GTTGCTCCTT TTACGCTATG TGGATACGCT GCTTTAATGC
     5161 CTTTGTATCA TGCTATTGCT TCCCGTATGG CTTTCATTTT CTCCTCCTTG TATAAATCCT
     5221 GGTTGCTGTC TCTTTATGAG GAGTTGTGGC CCGTTGTCAG GCAACGTGGC GTGGTGTGCA
     5281 CTGTGTTTGC TGACGCAACC CCCACTGGTT GGGGCATTGC CACCACCTGT CAGCTCCTTT
     5341 CCGGGACTTT CGCTTTCCCC CTCCCTATTG CCACGGCGGA ACTCATCGCC GCCTGCCTTG
     5401 CCCGCTGCTG GACAGGGGCT CGGCTGTTGG GCACTGACAA TTCCGTGGTG TTGTCGGGGA
     5461 AGCTGACGTC CTTTCCATGG CTGCTCGCCT GTGTTGCCAC CTGGATTCTG CGCGGGACGT
     5521 CCTTCTGCTA CGTCCCTTCG GCCCTCAATC CAGCGGACCT TCCTTCCCGC GGCCTGCTGC
     5581 CGGCTCTGCG GCCTCTTCCG CGTCTTCGCC TTCGCCCTCA GACGAGTCGG ATCTCCCTTT
     5641 GGGCCGCCTC CCCGCCTGGC GATGGTACCG GTGTGGAAAG TCCCCAGGCT CCCCAGCAGG
     5701 CAGAAGTATG CAAAGCATGC ATCTCAATTA GTCAGCAACC AGGTGTGGAA AGTCCCCAGG
     5761 CTCCCCAGCA GGCAGAAGTA TGCAAAGCAT GCATCTCAAT TAGTCAGCAA CCATAGTCCC
     5821 GCCCCTAACT CCGCCCATCC CGCCCCTAAC TCCGCCCAGT TCCGCCCATT CTCCGCCCCA
     5881 TGGCTGACTA ATTTTTTTTA TTTATGCAGA GGCCGAGGCC GCCTCTGCCT CTGAGCTATT
     5941 CCAGAAGTAG TGAGGAGGCT TTTTTGGAGG CCTAGGCTTT TGCAAAAAGC TCCCGGGAGC
     6001 TTGTATATCC ATTTTCGGAT CTGATCAGCA CGTGTTGACA ATTAATCATC GGCATAGTAT
     6061 ATCGGCATAG TATAATACGA CAAGGTGAGG AACTAAACCa tgaccgagta caagcccacg
     6121 gtgcgcctcg ccacccgcga cgacgtcccc agggccgtac gcaccctcgc cgccgcgttc
     6181 gccgactacc ccgccacgcg ccacaccgtc gatccggacc gccacatcga gcgggtcacc
     6241 gagctgcaag aactcttcct cacgcgcgtc gggctcgaca tcggcaaggt gtgggtcgcg
     6301 gacgacggcg ccgccgtggc ggtctggacc acgccggaga gcgtcgaagc gggggcggtg
     6361 ttcgccgaga tcggcccgcg catggccgag ttgagcggtt cccggctggc cgcgcagcaa
     6421 cagatggaag gcctcctggc gccgcaccgg cccaaggagc ccgcgtggtt cctggccacc
     6481 gtcggagtct cgcccgacca ccagggcaag ggtctgggca gcgccgtcgt gctccccgga
     6541 gtggaggcgg ccgagcgcgc cggggtgccc gccttcctgg agacctccgc gccccgcaac
     6601 ctccccttct acgagcggct cggcttcacc gtcaccgccg acgtcgaggt gcccgaagga
     6661 ccgcgcacct ggtgcatgac ccgcaagccc ggtgcctgaG CTAAGCACAA TTCGAGCTCG
     6721 GTACCTTTAA GACCAATGAC TTACAAGGCA GCTGTAGATC TTAGCCACTT TTTAAAAGAA
     6781 AAGGGGGGAC TGGAAGGGCT AATTCACTCC CAACGAAGAC AAGATCTGCT TTTTGCTTGT
     6841 ACTGGGTCTC TCTGGTTAGA CCAGATCTGA GCCTGGGAGC TCTCTGGCTA ACTAGGGAAC
     6901 CCACTGCTTA AGCCTCAATA AAGCTTGCCT TGAGTGCTTC AAGTAGTGTG TGCCCGTCTG
     6961 TTGTGTGACT CTGGTAACTA GAGATCCCTC AGACCCTTTT AGTCAGTGTG GAAAATCTCT
     7021 AGCAGTAGTA GTTCATGTCA TCTTATTATT CAGTATTTAT AACTTGCAAA GAAATGAATA
     7081 TCAGAGAGTG AGAGGAACTT GTTTATTGCA GCTTATAATG GTTACAAATA AAGCAATAGC
     7141 ATCACAAATT TCACAAATAA AGCATTTTTT TCACTGCATT CTAGTTGTGG TTTGTCCAAA
     7201 CTCATCAATG TATCTTATCA TGTCTGGCTC TAGCTATCCC GCCCCTAACT CCGCCCATCC
     7261 CGCCCCTAAC TCCGCCCAGT TCCGCCCATT CTCCGCCCCA TGGCTGACTA ATTTTTTTTA
     7321 TTTATGCAGA GGCCGAGGCC GCCTCGGCCT CTGAGCTATT CCAGAAGTAG TGAGGAGGCT
     7381 TTTTTGGAGG CCTAGGGACG TACCCAATTC GCCCTATAGT GAGTCGTATT ACGCGCGCTC
     7441 ACTGGCCGTC GTTTTACAAC GTCGTGACTG GGAAAACCCT GGCGTTACCC AACTTAATCG
     7501 CCTTGCAGCA CATCCCCCTT TCGCCAGCTG GCGTAATAGC GAAGAGGCCC GCACCGATCG
     7561 CCCTTCCCAA CAGTTGCGCA GCCTGAATGG CGAATGGGAC GCGCCCTGTA GCGGCGCATT
     7621 AAGCGCGGCG GGTGTGGTGG TTACGCGCAG CGTGACCGCT ACACTTGCCA GCGCCCTAGC
     7681 GCCCGCTCCT TTCGCTTTCT TCCCTTCCTT TCTCGCCACG TTCGCCGGCT TTCCCCGTCA
     7741 AGCTCTAAAT CGGGGGCTCC CTTTAGGGTT CCGATTTAGT GCTTTACGGC ACCTCGACCC
     7801 CAAAAAACTT GATTAGGGTG ATGGTTCACG TAGTGGGCCA TCGCCCTGAT AGACGGTTTT
     7861 TCGCCCTTTG ACGTTGGAGT CCACGTTCTT TAATAGTGGA CTCTTGTTCC AAACTGGAAC
     7921 AACACTCAAC CCTATCTCGG TCTATTCTTT TGATTTATAA GGGATTTTGC CGATTTCGGC
     7981 CTATTGGTTA AAAAATGAGC TGATTTAACA AAAATTTAAC GCGAATTTTA ACAAAATATT
     8041 AACGCTTACA ATTTAGGTGG CACTTTTCGG GGAAATGTGC GCGGAACCCC TATTTGTTTA
     8101 TTTTTCTAAA TACATTCAAA TATGTATCCG CTCATGAGAC AATAACCCTG ATAAATGCTT
     8161 CAATAATATT GAAAAAGGAA GAGTATGAGT ATTCAACATT TCCGTGTCGC CCTTATTCCC
     8221 TTTTTTGCGG CATTTTGCCT TCCTGTTTTT GCTCACCCAG AAACGCTGGT GAAAGTAAAA
     8281 GATGCTGAAG ATCAGTTGGG TGCACGAGTG GGTTACATCG AACTGGATCT CAACAGCGGT
     8341 AAGATCCTTG AGAGTTTTCG CCCCGAAGAA CGTTTTCCAA TGATGAGCAC TTTTAAAGTT
     8401 CTGCTATGTG GCGCGGTATT ATCCCGTATT GACGCCGGGC AAGAGCAACT CGGTCGCCGC
     8461 ATACACTATT CTCAGAATGA CTTGGTTGAG TACTCACCAG TCACAGAAAA GCATCTTACG
     8521 GATGGCATGA CAGTAAGAGA ATTATGCAGT GCTGCCATAA CCATGAGTGA TAACACTGCG
     8581 GCCAACTTAC TTCTGACAAC GATCGGAGGA CCGAAGGAGC TAACCGCTTT TTTGCACAAC
     8641 ATGGGGGATC ATGTAACTCG CCTTGATCGT TGGGAACCGG AGCTGAATGA AGCCATACCA
     8701 AACGACGAGC GTGACACCAC GATGCCTGTA GCAATGGCAA CAACGTTGCG CAAACTATTA
     8761 ACTGGCGAAC TACTTACTCT AGCTTCCCGG CAACAATTAA TAGACTGGAT GGAGGCGGAT
     8821 AAAGTTGCAG GACCACTTCT GCGCTCGGCC CTTCCGGCTG GCTGGTTTAT TGCTGATAAA
     8881 TCTGGAGCCG GTGAGCGTGG GTCTCGCGGT ATCATTGCAG CACTGGGGCC AGATGGTAAG
     8941 CCCTCCCGTA TCGTAGTTAT CTACACGACG GGGAGTCAGG CAACTATGGA TGAACGAAAT
     9001 AGACAGATCG CTGAGATAGG TGCCTCACTG ATTAAGCATT GGTAACTGTC AGACCAAGTT
     9061 TACTCATATA TACTTTAGAT TGATTTAAAA CTTCATTTTT AATTTAAAAG GATCTAGGTG
     9121 AAGATCCTTT TTGATAATCT CATGACCAAA ATCCCTTAAC GTGAGTTTTC GTTCCACTGA
     9181 GCGTCAGACC CCGTAGAAAA GATCAAAGGA TCTTCTTGAG ATCCTTTTTT TCTGCGCGTA
     9241 ATCTGCTGCT TGCAAACAAA AAAACCACCG CTACCAGCGG TGGTTTGTTT GCCGGATCAA
     9301 GAGCTACCAA CTCTTTTTCC GAAGGTAACT GGCTTCAGCA GAGCGCAGAT ACCAAATACT
     9361 GTTCTTCTAG TGTAGCCGTA GTTAGGCCAC CACTTCAAGA ACTCTGTAGC ACCGCCTACA
     9421 TACCTCGCTC TGCTAATCCT GTTACCAGTG GCTGCTGCCA GTGGCGATAA GTCGTGTCTT
     9481 ACCGGGTTGG ACTCAAGACG ATAGTTACCG GATAAGGCGC AGCGGTCGGG CTGAACGGGG
     9541 GGTTCGTGCA CACAGCCCAG CTTGGAGCGA ACGACCTACA CCGAACTGAG ATACCTACAG
     9601 CGTGAGCTAT GAGAAAGCGC CACGCTTCCC GAAGGGAGAA AGGCGGACAG GTATCCGGTA
     9661 AGCGGCAGGG TCGGAACAGG AGAGCGCACG AGGGAGCTTC CAGGGGGAAA CGCCTGGTAT
     9721 CTTTATAGTC CTGTCGGGTT TCGCCACCTC TGACTTGAGC GTCGATTTTT GTGATGCTCG
     9781 TCAGGGGGGC GGAGCCTATG GAAAAACGCC AGCAACGCGG CCTTTTTACG GTTCCTGGCC
     9841 TTTTGCTGGC CTTTTGCTCA CATGTTCTTT CCTGCGTTAT CCCCTGATTC TGTGGATAAC
     9901 CGTATTACCG CCTTTGAGTG AGCTGATACC GCTCGCCGCA GCCGAACGAC CGAGCGCAGC
     9961 GAGTCAGTGA GCGAGGAAGC GGAAGAGCGC CCAATACGCA AACCGCCTCT CCCCGCGCGT
    10021 TGGCCGATTC ATTAATGCAG CTGGCACGAC AGGTTTCCCG ACTGGAAAGC GGGCAGTGAG
    10081 CGCAACGCAA TTAATGTGAG TTAGCTCACT CATTAGGCAC CCCAGGCTTT ACACTTTATG
    10141 CTTCCGGCTC GTATGTTGTG TGGAATTGTG AGCGGATAAC AATTTCACAC AGGAAACAGC
    10201 TATGACCATG ATTACGCCAA GCGCGCAATT AACCCTCACT AAAGGGAACA AAAGCTGGAG
    10261 CTGCAAGCTT
//
