# Supplementary material for: Direct activation of HSF1 by macromolecular crowding and misfolded proteins
Source: PLoS One. 2024 Nov 4;19(11):e0312524. doi: 10.1371/journal.pone.0312524 (PMC11534217; doi:10.1371/journal.pone.0312524)
Supplement: S6 File — (TXT) [file pone.0312524.s011.txt]

LOCUS       Sequence	3456 bp 	DNA	SYN
DEFINITION  Sequence
ACCESSION   
KEYWORDS    
SOURCE      
  ORGANISM  other sequences; artificial sequences; vectors.
FEATURES             Location/Qualifiers
     terminator      complement(268..295)
                     /label=rrnB_T2_terminator
     terminator      complement(427..470)
                     /label=rrnB_T1_terminator
     misc_feature    522..544
                     /label=M13_pUC_fwd_primer
     promoter        537..553
                     /label=M13_forward20_primer
     misc_feature    complement(569..668)
                     /label=attL1
     misc_feature    2289..2388
                     /label=attL2
                     /translation="TQLSCTKLAL.ESIAYQFVATNRSLSVKIKSLF"
     promoter        complement(2406..2424)
                     /label=T7_promoter
                     /translation=".YDSL"
     promoter        complement(2425..2443)
                     /label=M13_reverse_primer
                     /translation="GNSYDH"
     gene            2558..3367
                     /dnas_title="KanR2"
                     /label=KanR2
                     /gene="KanR2"
                     /translation="MSHIQRETSRPRLNSNMDADLYGYKWARDNVGQSGATIYRLYGK
                     PDAPELFLKHGKGSVANDVTDEMVRLNWLTEFMPLPTIKHFIRTPDDAWLLTTAIPGK
                     TAFQVLEEYPDSGENIVDALAVFLRRLHSIPVCNCPFNSDRVFRLAQAQSRMNNGLVD
                     ASDFDDERNGWPVEQVWKEMHKLLPFSPDSVVTHGDFSLDNLIFDEGKLIGCIDVGRV
                     GIADRYQDLAILWNCLGEFSPSLQKRLFQKYGIDNPDMNKLQFHLMLDEFF"
     CDS             2558..3367
                     /label=ORF frame 2
                     /translation="MSHIQRETSRPRLNSNMDADLYGYKWARDNVGQSGATIYRLYGK
                     PDAPELFLKHGKGSVANDVTDEMVRLNWLTEFMPLPTIKHFIRTPDDAWLLTTAIPGK
                     TAFQVLEEYPDSGENIVDALAVFLRRLHSIPVCNCPFNSDRVFRLAQAQSRMNNGLVD
                     ASDFDDERNGWPVEQVWKEMHKLLPFSPDSVVTHGDFSLDNLIFDEGKLIGCIDVGRV
                     GIADRYQDLAILWNCLGEFSPSLQKRLFQKYGIDNPDMNKLQFHLMLDEFF"
     rep_origin      3498..4117
                     /label=pBR322_origin
                     /translation="RSKDLLEILFFCA.SAACKQKNHRYQRWFVCRIKSYQLFFRR.L
                     ASAERRYQILFF.CSRS.ATTSRTL.HRLHTSLC.SCYQWLLPVAISRVLPGWTQDDS
                     YRIRRSGRAERGVRAHSPAWSERPTPN.DTYSVSYEKAPRFPKGERRTGIR.AAGSEQ
                     ESARGSFQGETPGIFIVLSGFATSDLSVDFCDARQGGGAYGKTPAT"
     misc_feature    671..697
                     /note="TEV"
     CDS             698..2287
                     /dnas_title="HSF1"
                     /gene="HSF1"
                     /gene_synonym="HSTF1"
                     /note="HSF 1; HSTF 1"
                     /codon_start=1
                     /product="heat shock factor protein 1"
                     /protein_id="NP_005517.1"
                     /db_xref="GI:5031767"
                     /db_xref="CCDS:CCDS6419.1"
                     /db_xref="GeneID:3297"
                     /db_xref="HGNC:5224"
                     /db_xref="HPRD:00778"
                     /db_xref="MIM:140580"
                     /translation="MDLPVGPGAAGPSNVPAFLTKLWTLVSDPDTDALICWSPSGNSF
                     HVFDQGQFAKEVLPKYFKHNNMASFVRQLNMYGFRKVVHIEQGGLVKPERDDTEFQHP
                     CFLRGQEQLLENIKRKVTSVSTLKSEDIKIRQDSVTKLLTDVQLMKGKQECMDSKLLA
                     MKHENEALWREVASLRQKHAQQQKVVNKLIQFLISLVQSNRILGVKRKIPLMLNDSGS
                     AHSMPKYSRQFSLEHVHGSGPYSAPSPAYSSSSLYAPDAVASSGPIISDITELAPASP
                     MASPGGSIDERPLSSSPLVRVKEEPPSPPQSPRVEEASPGRPSSVDTLLSPTALIDSI
                     LRESEPAPASVTALTDARGHTDTEGRPPSPPPTSTPEKCLSVACLDKNELSDHLDAMD
                     SNLDNLQTMLSSHGFSVDTSALLDLFSPSVTVPDMSLPDLDSSLASIQELLSPQEPPR
                     PPEAENSSPDSGKQLVHYTAQPLFLLDPGSVDTGSNDLPVLFELGEGSYFSEGDGFAE
                     DPTISLLTGSEPPKAKDPTVS"
     exon            815..923
                     /dnas_title="HSF1"
                     /gene="HSF1"
                     /gene_synonym="HSTF1"
                     /inference="alignment:Splign"
                     /number=2
     exon            924..1060
                     /dnas_title="HSF1"
                     /gene="HSF1"
                     /gene_synonym="HSTF1"
                     /inference="alignment:Splign"
                     /number=3
     CDS             740..1057
                     /note="DBD"
                     /translation="VPAFLTKLWTLVSDPDTDALICWSPSGNSFHVFDQGQFAKEVLP
                     KYFKHNNMASFVRQLNMYGFRKVVHIEQGGLVKPERDDTEFQHPCFLRGQEQLLENIK
                     RKVT"
     misc_feature    1058..1060
                     /dnas_title="HSF1"
                     /gene="HSF1"
                     /gene_synonym="HSTF1"
                     /experiment="experimental evidence, no additional details
                     recorded"
                     /note="Phosphoserine, by MAPKAPK2; propagated from
                     UniProtKB/Swiss-Prot (Q00613.1); phosphorylation site"
     misc_feature    1085..1306
                     /dnas_title="HRA-B Uniprot"
                     /gene="HSF1"
                     /gene_synonym="HSTF1"
                     /experiment="experimental evidence, no additional details
                     recorded"
                     /note="propagated from UniProtKB/Swiss-Prot (Q00613.1);
                     Region: Hydrophobic repeat HR-A/B"
     misc_feature    1121..1123
                     /dnas_title="HSF1"
                     /gene="HSF1"
                     /gene_synonym="HSTF1"
                     /experiment="experimental evidence, no additional details
                     recorded"
                     /note="Phosphothreonine, by CK2; propagated from
                     UniProtKB/Swiss-Prot (Q00613.1); phosphorylation site"
     misc_feature    1358..1627
                     /dnas_title="HSF1"
                     /gene="HSF1"
                     /gene_synonym="HSTF1"
                     /experiment="experimental evidence, no additional details
                     recorded"
                     /note="propagated from UniProtKB/Swiss-Prot (Q00613.1);
                     Region: Regulatory domain"
     misc_feature    1385..1387
                     /dnas_title="HSF1"
                     /gene="HSF1"
                     /gene_synonym="HSTF1"
                     /experiment="experimental evidence, no additional details
                     recorded"
                     /note="Phosphoserine; propagated from
                     UniProtKB/Swiss-Prot (Q00613.1); phosphorylation site"
     exon            1061..1185
                     /dnas_title="HSF1"
                     /gene="HSF1"
                     /gene_synonym="HSTF1"
                     /inference="alignment:Splign"
                     /number=4
     exon            1186..1261
                     /dnas_title="HSF1"
                     /gene="HSF1"
                     /gene_synonym="HSTF1"
                     /inference="alignment:Splign"
                     /number=5
     exon            1262..1323
                     /dnas_title="HSF1"
                     /gene="HSF1"
                     /gene_synonym="HSTF1"
                     /inference="alignment:Splign"
                     /number=6
     exon            1324..1420
                     /dnas_title="HSF1"
                     /gene="HSF1"
                     /gene_synonym="HSTF1"
                     /inference="alignment:Splign"
                     /number=7
     exon            1421..1557
                     /dnas_title="HSF1"
                     /gene="HSF1"
                     /gene_synonym="HSTF1"
                     /inference="alignment:Splign"
                     /number=8
     misc_feature    1030..1051
                     /note="HSF1-midF"
     misc_feature    1358..1642
                     /note="RD deletion"
     misc_feature    1338..1357
                     /note="HSF1-fusion-1-F"
     misc_feature    1256..1300
                     /note="Deletion HR2"
     CDS             1055..1351
                     /note="Cloned HR-A/B"
                     /translation="TSVSTLKSEDIKIRQDSVTKLLTDVQLMKGKQECMDSKLLAMKH
                     ENEALWREVASLRQKHAQQQKVVNKLIQFLISLVQSNRILGVKRKIPLMLNDSGS"
     misc_feature    1571..1573
                     /dnas_title="HSF1"
                     /gene="HSF1"
                     /gene_synonym="HSTF1"
                     /experiment="experimental evidence, no additional details
                     recorded"
                     /note="Phosphoserine; propagated from
                     UniProtKB/Swiss-Prot (Q00613.1); phosphorylation site"
     misc_feature    1604..1606
                     /dnas_title="HSF1"
                     /gene="HSF1"
                     /gene_synonym="HSTF1"
                     /experiment="experimental evidence, no additional details
                     recorded"
                     /note="Phosphoserine; propagated from
                     UniProtKB/Swiss-Prot (Q00613.1); phosphorylation site"
     misc_feature    1616..1618
                     /dnas_title="HSF1"
                     /gene="HSF1"
                     /gene_synonym="HSTF1"
                     /experiment="experimental evidence, no additional details
                     recorded"
                     /note="Phosphoserine; propagated from
                     UniProtKB/Swiss-Prot (Q00613.1); phosphorylation site"
     misc_feature    1637..1639
                     /dnas_title="HSF1"
                     /gene="HSF1"
                     /gene_synonym="HSTF1"
                     /experiment="experimental evidence, no additional details
                     recorded"
                     /note="Phosphoserine; propagated from
                     UniProtKB/Swiss-Prot (Q00613.1); phosphorylation site"
     misc_feature    1664..1666
                     /dnas_title="HSF1"
                     /gene="HSF1"
                     /gene_synonym="HSTF1"
                     /experiment="experimental evidence, no additional details
                     recorded"
                     /note="Phosphothreonine; propagated from
                     UniProtKB/Swiss-Prot (Q00613.1); phosphorylation site"
     misc_feature    1673..1675
                     /dnas_title="HSF1"
                     /gene="HSF1"
                     /gene_synonym="HSTF1"
                     /experiment="experimental evidence, no additional details
                     recorded"
                     /note="Phosphoserine; propagated from
                     UniProtKB/Swiss-Prot (Q00613.1); phosphorylation site"
     misc_feature    1727..1729
                     /dnas_title="HSF1"
                     /gene="HSF1"
                     /gene_synonym="HSTF1"
                     /experiment="experimental evidence, no additional details
                     recorded"
                     /note="Phosphoserine; propagated from
                     UniProtKB/Swiss-Prot (Q00613.1); phosphorylation site"
     misc_feature    1784..1786
                     /dnas_title="HSF1"
                     /gene="HSF1"
                     /gene_synonym="HSTF1"
                     /experiment="experimental evidence, no additional details
                     recorded"
                     /note="Phosphoserine; propagated from
                     UniProtKB/Swiss-Prot (Q00613.1); phosphorylation site"
     misc_feature    1808..2284
                     /dnas_title="HSF1"
                     /gene="HSF1"
                     /gene_synonym="HSTF1"
                     /experiment="experimental evidence, no additional details
                     recorded"
                     /note="propagated from UniProtKB/Swiss-Prot (Q00613.1);
                     Region: Transactivation domain"
     misc_feature    1847..1924
                     /dnas_title="HSF1"
                     /gene="HSF1"
                     /gene_synonym="HSTF1"
                     /experiment="experimental evidence, no additional details
                     recorded"
                     /note="propagated from UniProtKB/Swiss-Prot (Q00613.1);
                     Region: Hydrophobic repeat HR-C"
     misc_feature    1931..1957
                     /dnas_title="HSF1"
                     /gene="HSF1"
                     /gene_synonym="HSTF1"
                     /experiment="experimental evidence, no additional details
                     recorded"
                     /note="propagated from UniProtKB/Swiss-Prot (Q00613.1);
                     Region: 9aaTAD"
     misc_feature    1952..1954
                     /dnas_title="HSF1"
                     /gene="HSF1"
                     /gene_synonym="HSTF1"
                     /experiment="experimental evidence, no additional details
                     recorded"
                     /note="Phosphoserine; propagated from
                     UniProtKB/Swiss-Prot (Q00613.1); phosphorylation site"
     misc_feature    2027..2029
                     /dnas_title="HSF1"
                     /gene="HSF1"
                     /gene_synonym="HSTF1"
                     /experiment="experimental evidence, no additional details
                     recorded"
                     /note="Phosphoserine; propagated from
                     UniProtKB/Swiss-Prot (Q00613.1); phosphorylation site"
     exon            1558..1839
                     /dnas_title="HSF1"
                     /gene="HSF1"
                     /gene_synonym="HSTF1"
                     /inference="alignment:Splign"
                     /number=9
     exon            1840..1945
                     /dnas_title="HSF1"
                     /gene="HSF1"
                     /gene_synonym="HSTF1"
                     /inference="alignment:Splign"
                     /number=10
     exon            1946..2011
                     /dnas_title="HSF1"
                     /gene="HSF1"
                     /gene_synonym="HSTF1"
                     /inference="alignment:Splign"
                     /number=11
     exon            2012..2081
                     /dnas_title="HSF1"
                     /gene="HSF1"
                     /gene_synonym="HSTF1"
                     /inference="alignment:Splign"
                     /number=12
     misc_feature    complement(1916..1937)
                     /note="HSF1-midR"
     misc_feature    1643..1659
                     /note="HSF1-fusion-2F"
     exon            698..814
                     /dnas_title="HSF1"
                     /gene="HSF1"
                     /gene_synonym="HSTF1"
                     /inference="alignment:Splign"
                     /number=1
     exon            2082..2287
                     /dnas_title="HSF1"
                     /gene="HSF1"
                     /gene_synonym="HSTF1"
                     /inference="alignment:Splign"
                     /number=13
     source          1..4164
                     /dnas_title="pENTR_TEV_HSF1_GWs"
ORIGIN      
        1 CTTTCCTGCG TTATCCCCTG ATTCTGTGGA TAACCGTATT ACCGCCTTTG AGTGAGCTGA
       61 TACCGCTCGC CGCAGCCGAA CGACCGAGCG CAGCGAGTCA GTGAGCGAGG AAGCGGAAGA
      121 GCGCCCAATA CGCAAACCGC CTCTCCCCGC GCGTTGGCCG ATTCATTAAT GCAGCTGGCA
      181 CGACAGGTTT CCCGACTGGA AAGCGGGCAG TGAGCGCAAC GCAATTAATA CGCGTACCGC
      241 TAGCCAGGAA GAGTTTGTAG AAACGCAAAA AGGCCATCCG TCAGGATGGC CTTCTGCTTA
      301 GTTTGATGCC TGGCAGTTTA TGGCGGGCGT CCTGCCCGCC ACCCTCCGGG CCGTTGCTTC
      361 ACAACGTTCA AATCCGCTCC CGGCGGATTT GTCCTACTCA GGAGAGCGTT CACCGACAAA
      421 CAACAGATAA AACGAAAGGC CCAGTCTTCC GACTGAGCCT TTCGTTTTAT TTGATGCCTG
      481 GCAGTTCCCT ACTCTCGCGT TAACGCTAGC ATGGATGTTT TCCCAGTCAC GACGTTGTAA
      541 AACGACGGCC AGTCTTAAGC TCGGGCCCCA AATAATGATT TTATTTTGAC TGATAGTGAC
      601 CTGTTCGTTG CAACAAATTG ATGAGCAATG CTTTTTTATA ATGCCAACTT TGTACAAAAA
      661 AGCAGGCTTC GGCTCTGAGA ACCTGTACTT CCAGAGCatg gatctgcccg tgggccccgg
      721 cgcggcgggg cccagcaacg tcccggcctt cctgaccaag ctgtggaccc tcgtgagcga
      781 cccggacacc gacgcgctca tctgctggag cccgagcggg aacagcttcc acgtgttcga
      841 ccagggccag tttgccaagg aggtgctgcc caagtacttc aagcacaaca acatggccag
      901 cttcgtgcgg cagctcaaca tgtatggctt ccggaaagtg gtccacatcg agcagggcgg
      961 cctggtcaag ccagagagag acgacacgga gttccagcac ccatgcttcc tgcgtggcca
     1021 ggagcagctc cttgagaaca tcaagaggaa agtgaccagt gtgtccaccc tgaagagtga
     1081 agacataaag atccgccagg acagcgtcac caagctgctg acggacgtgc agctgatgaa
     1141 ggggaagcag gagtgcatgg actccaagct cctggccatg aagcatgaga atgaggctct
     1201 gtggcgggag gtggccagcc ttcggcagaa gcatgcccag caacagaaag tcgtcaacaa
     1261 gctcattcag ttcctgatct cactggtgca gtcaaaccgg atcctggggg tgaagagaaa
     1321 gatccccctg atgctgaacg acagtggctc agcacattcc atgcccaagt atagccggca
     1381 gttctccctg gagcacgtcc acggctcggg cccctactcg gccccctccc cagcctacag
     1441 cagctccagc ctctacgccc ctgatgctgt ggccagctct ggacccatca tctccgacat
     1501 caccgagctg gctcctgcca gccccatggc ctcccccggc gggagcatag acgagaggcc
     1561 cctatccagc agccccctgg tgcgtgtcaa ggaggagccc cccagcccgc ctcagagccc
     1621 ccgggtagag gaggcgagtc ccgggcgccc atcttccgtg gacaccctct tgtccccgac
     1681 cgccctcatt gactccatcc tgcgggagag tgaacctgcc cccgcctccg tcacagccct
     1741 cacggacgcc aggggccaca cggacaccga gggccggcct ccctcccccc cgcccacctc
     1801 cacccctgaa aagtgcctca gcgtagcctg cctggacaag aatgagctca gtgaccactt
     1861 ggatgctatg gactccaacc tggataacct gcagaccatg ctgagcagcc acggcttcag
     1921 cgtggacacc agtgccctgc tggacctgtt cagcccctcg gtgaccgtgc ccgacatgag
     1981 cctgcctgac cttgacagca gcctggccag tatccaagag ctcctgtctc cccaggagcc
     2041 ccccaggcct cccgaggcag agaacagcag cccggattca gggaagcagc tggtgcacta
     2101 cacagcgcag ccgctgttcc tgctggaccc cggctccgtg gacaccggga gcaacgacct
     2161 gccggtgctg tttgagctgg gagagggctc ctacttctcc gaaggggacg gcttcgccga
     2221 ggaccccacc atctccctgc tgacaggctc ggagcctccc aaagccaagg accccactgt
     2281 ctcctagAAC CCAGCTTTCT TGTACAAAGT TGGCATTATA AGAAAGCATT GCTTATCAAT
     2341 TTGTTGCAAC GAACAGGTCA CTATCAGTCA AAATAAAATC ATTATTTGCC ATCCAGCTGA
     2401 TATCCCCTAT AGTGAGTCGT ATTACATGGT CATAGCTGTT TCCTGGCAGC TCTGGCCCGT
     2461 GTCTCAAAAT CTCTGATGTT ACATTGCACA AGATAAAATA ATATCATCAT GAACAATAAA
     2521 ACTGTCTGCT TACATAAACA GTAATACAAG GGGTGTTATG AGCCATATTC AACGGGAAAC
     2581 GTCGAGGCCG CGATTAAATT CCAACATGGA TGCTGATTTA TATGGGTATA AATGGGCTCG
     2641 CGATAATGTC GGGCAATCAG GTGCGACAAT CTATCGCTTG TATGGGAAGC CCGATGCGCC
     2701 AGAGTTGTTT CTGAAACATG GCAAAGGTAG CGTTGCCAAT GATGTTACAG ATGAGATGGT
     2761 CAGACTAAAC TGGCTGACGG AATTTATGCC TCTTCCGACC ATCAAGCATT TTATCCGTAC
     2821 TCCTGATGAT GCATGGTTAC TCACCACTGC GATCCCCGGA AAAACAGCAT TCCAGGTATT
     2881 AGAAGAATAT CCTGATTCAG GTGAAAATAT TGTTGATGCG CTGGCAGTGT TCCTGCGCCG
     2941 GTTGCATTCG ATTCCTGTTT GTAATTGTCC TTTTAACAGC GATCGCGTAT TTCGTCTCGC
     3001 TCAGGCGCAA TCACGAATGA ATAACGGTTT GGTTGATGCG AGTGATTTTG ATGACGAGCG
     3061 TAATGGCTGG CCTGTTGAAC AAGTCTGGAA AGAAATGCAT AAACTTTTGC CATTCTCACC
     3121 GGATTCAGTC GTCACTCATG GTGATTTCTC ACTTGATAAC CTTATTTTTG ACGAGGGGAA
     3181 ATTAATAGGT TGTATTGATG TTGGACGAGT CGGAATCGCA GACCGATACC AGGATCTTGC
     3241 CATCCTATGG AACTGCCTCG GTGAGTTTTC TCCTTCATTA CAGAAACGGC TTTTTCAAAA
     3301 ATATGGTATT GATAATCCTG ATATGAATAA ATTGCAGTTT CATTTGATGC TCGATGAGTT
     3361 TTTCTAATCA GAATTGGTTA ATTGGTTGTA ACACTGGCAG AGCATTACGC TGACTTGACG
     3421 GGACGGCGCA AGCTCATGAC CAAAATCCCT TAACGTGAGT TACGCGTCGT TCCACTGAGC
     3481 GTCAGACCCC GTAGAAAAGA TCAAAGGATC TTCTTGAGAT CCTTTTTTTC TGCGCGTAAT
     3541 CTGCTGCTTG CAAACAAAAA AACCACCGCT ACCAGCGGTG GTTTGTTTGC CGGATCAAGA
     3601 GCTACCAACT CTTTTTCCGA AGGTAACTGG CTTCAGCAGA GCGCAGATAC CAAATACTGT
     3661 TCTTCTAGTG TAGCCGTAGT TAGGCCACCA CTTCAAGAAC TCTGTAGCAC CGCCTACATA
     3721 CCTCGCTCTG CTAATCCTGT TACCAGTGGC TGCTGCCAGT GGCGATAAGT CGTGTCTTAC
     3781 CGGGTTGGAC TCAAGACGAT AGTTACCGGA TAAGGCGCAG CGGTCGGGCT GAACGGGGGG
     3841 TTCGTGCACA CAGCCCAGCT TGGAGCGAAC GACCTACACC GAACTGAGAT ACCTACAGCG
     3901 TGAGCTATGA GAAAGCGCCA CGCTTCCCGA AGGGAGAAAG GCGGACAGGT ATCCGGTAAG
     3961 CGGCAGGGTC GGAACAGGAG AGCGCACGAG GGAGCTTCCA GGGGGAAACG CCTGGTATCT
     4021 TTATAGTCCT GTCGGGTTTC GCCACCTCTG ACTTGAGCGT CGATTTTTGT GATGCTCGTC
     4081 AGGGGGGCGG AGCCTATGGA AAAACGCCAG CAACGCGGCC TTTTTACGGT TCCTGGCCTT
     4141 TTGCTGGCCT TTTGCTCACA TGTT
//
